# Supplementary material for: Recombinant p40 Protein Promotes Expression of Occludin in HaCaT Keratinocytes: A Brief Communication
Source: Microorganisms. 2023 Dec 3;11(12):2913. doi: 10.3390/microorganisms11122913 (PMC10745755; doi:10.3390/microorganisms11122913)
Supplement: Supplementary file 1 [file microorganisms-11-02913-s001.zip]

Archive with 1 entries (1 files):
- microorganisms-2714346-supplementary.pdf
